# Supplementary material for: Development of Co-Amorphous Systems for Inhalation Therapy—Part 1: From Model Prediction to Clinical Success
Source: Pharmaceutics. 2025 Jul 16;17(7):922. doi: 10.3390/pharmaceutics17070922 (PMC12299485; doi:10.3390/pharmaceutics17070922)
Supplement: Supplementary file 1 [file pharmaceutics-17-00922-s001.zip]

Archive with 1 entries (1 files):
- pharmaceutics-3634810-supplementary.pdf
